# Supplementary material for: A Robust Hypoxia Risk Score Predicts the Clinical Outcomes and Tumor Microenvironment Immune Characters in Bladder Cancer
Source: Front Immunol. 2021 Aug 13;12:725223. doi: 10.3389/fimmu.2021.725223 (PMC8415032; doi:10.3389/fimmu.2021.725223)
Supplement: Supplementary file 15 [file Table_2.xlsx]

## Sheet: Table S1 The differentially exp
The differentially expressed hypoxia genes between BLCA and normal tissues
Genes	logFC	AveExpr	t	P.Value	adj.P.Val	B
PYGM	-8.09665	0.756249	-15.6503	4.75e-44	9.21e-42	85.7749
FOS	-632.425	155.776	-15.0957	1.2e-41	1.16e-39	80.6166
DUSP1	-418.737	121.371	-14.0813	2.53e-37	1.64e-35	71.3175
DTNA	-6.31205	0.843583	-12.6678	1.72e-31	8.36e-30	58.7397
ATF3	-84.1067	23.5704	-11.7225	9.64e-28	3.74e-26	50.644
DCN	-93.5391	24.6749	-11.2566	5.99e-26	1.94e-24	46.7668
ZFP36	-429.045	170.594	-10.7736	3.94e-24	1.09e-22	42.8338
CYR61	-195.338	75.4538	-10.7256	5.94e-24	1.44e-22	42.4483
IER3	-121.199	62.8427	-9.36141	4.37e-19	9.42e-18	31.9171
CTGF	-218.405	72.4437	-9.28524	7.94e-19	1.54e-17	31.3554
AKAP12	-14.1695	5.65468	-9.11346	3.02e-18	5.33e-17	30.0995
IL6	-27.8936	5.6395	-8.67982	8.19e-17	1.32e-15	26.9994
JUN	-99.42	71.3009	-8.38419	7.3e-16	1.09e-14	24.9457
NFIL3	-19.0542	15.6598	-7.87242	2.84e-14	3.93e-13	21.5107
SRPX	-25.2931	8.61972	-7.65281	1.3e-13	1.68e-12	20.0854
TIPARP	-13.1945	9.3845	-7.2256	2.28e-12	2.76e-11	17.4003
GAPDH	471.616	1104.87	6.78828	3.76e-11	4.3e-10	14.7762
MAFF	-15.3487	12.4658	-6.3495	5.48e-10	5.91e-09	12.2754
CAV1	-87.3494	42.8655	-5.89099	7.73e-09	7.9e-08	9.80977
ENO1	253.062	437.885	5.66199	2.73e-08	2.65e-07	8.63669
TPI1	147.067	260.506	5.59767	3.87e-08	3.57e-07	8.31437
WISP2	-4.85424	1.62892	-5.50819	6.24e-08	5.5e-07	7.8712
HSPA5	112.932	195.041	5.24805	2.42e-07	2.04e-06	6.61794
PNRC1	-18.0205	26.1476	-5.06986	5.92e-07	4.78e-06	5.79017
SLC37A4	4.64823	6.12023	5.0115	7.89e-07	6.13e-06	5.52451
KLF6	-28.3039	36.9133	-4.89027	1.42e-06	1.06e-05	4.98145
TGFB3	-5.36082	4.72738	-4.78729	2.33e-06	1.67e-05	4.5294
PGK1	53.3797	95.5254	4.74702	2.81e-06	1.95e-05	4.35498
TES	-20.9444	25.8271	-4.65448	4.33e-06	2.9e-05	3.95918
CASP6	10.3004	15.3523	4.56842	6.42e-06	4.15e-05	3.59739
SDC2	-16.0948	11.3928	-4.55551	6.81e-06	4.26e-05	3.54365
SLC25A1	45.173	68.8635	4.49049	9.13e-06	5.54e-05	3.27505
XPNPEP1	3.16745	8.50604	4.41164	1.3e-05	7.63e-05	2.95402
MIF	46.0436	67.1398	4.15181	3.98e-05	0.000226872	1.93295
B3GALT6	8.15061	13.6078	4.08195	5.32e-05	0.000294983	1.6681
SDC3	-9.82809	12.926	-4.05282	6e-05	0.000323461	1.55889
P4HA1	16.0366	27.314	3.99133	7.72e-05	0.000404763	1.33077
HEXA	2.84006	6.45738	3.97266	8.33e-05	0.000425145	1.26212
ANKZF1	3.67767	6.98522	3.90211	0.000110585	0.00055009	1.0055
PPP1R15A	-31.1978	51.2604	-3.84942	0.000136307	0.000661088	0.816581
GALK1	5.06147	8.4605	3.81936	0.000153409	0.000725887	0.709917
GYS1	9.96878	22.4036	3.75835	0.000194553	0.000898647	0.495772
VHL	10.2804	15.7914	3.74686	0.000203388	0.000899512	0.455783
GPI	29.2395	57.9107	3.74606	0.000204013	0.000899512	0.453019
SCARB1	5.02837	7.82081	3.59075	0.000367621	0.00156664	-0.0759145
LDHA	50.1334	98.1201	3.58795	0.000371472	0.00156664	-0.0852543
PFKL	17.7451	35.5379	3.56482	0.000404782	0.0016708	-0.162171
ALDOA	118.855	287.877	3.55892	0.000413714	0.0016721	-0.181713
CDKN1A	-53.4887	88.1653	-3.53604	0.000450137	0.00178217	-0.257218
BCL2	-1.36432	1.44	-3.5214	0.00047499	0.00184296	-0.305281
HAS1	-4.47849	1.12932	-3.46582	0.000581543	0.00221214	-0.486073
AK4	-3.18882	3.46871	-3.41757	0.000691757	0.00258078	-0.640825
HS3ST1	-3.9324	4.70623	-3.35902	0.000851613	0.00302367	-0.825851
PDGFB	4.00118	6.78013	3.35716	0.000857227	0.00302367	-0.831692
PDK1	1.03933	1.7422	3.35152	0.000874419	0.00302924	-0.849342
PAM	-7.57444	9.92593	-3.21722	0.00139188	0.00473333	-1.26142
MAP3K1	1.95431	3.62805	3.21235	0.00141512	0.00473333	-1.27606
SLC2A3	-8.35288	7.93213	-3.20099	0.00147076	0.00483607	-1.31014
TNFAIP3	-11.3813	12.8416	-3.18525	0.00155117	0.00501547	-1.35716
SLC6A6	6.13508	9.28352	3.17365	0.00161303	0.00512996	-1.39167
KDELR3	10.8585	14.7694	3.15957	0.00169115	0.00529167	-1.43339
PRDX5	131.672	324.899	3.15031	0.00174441	0.00537167	-1.46073
VLDLR	-1.52721	2.09393	-3.09481	0.00209749	0.00635801	-1.62302
ANXA2	51.822	115.84	3.06779	0.00229227	0.00684154	-1.70106
PDK3	2.11165	4.32941	3.04992	0.00242999	0.00714271	-1.75228
ILVBL	8.33882	19.2922	3.02518	0.00263329	0.00762475	-1.82275
GAA	20.2625	36.814	3.00151	0.00284231	0.00810894	-1.88966
SDC4	96.447	192.778	2.96265	0.00321859	0.00904938	-1.9984
NAGK	6.11708	13.2778	2.88262	0.00414076	0.0114203	-2.21807
HK2	10.4231	19.7534	2.87389	0.00425469	0.0114203	-2.24168
TPST2	2.86108	6.59072	2.87068	0.00429734	0.0114203	-2.25035
IGFBP3	215.475	275.332	2.84237	0.00469025	0.0122961	-2.32636
STC1	-9.68554	8.88605	-2.72003	0.00679108	0.0175663	-2.64654
PGM2	9.5163	20.3921	2.71081	0.00697961	0.0178164	-2.67013
KDM3A	1.94534	4.99042	2.66793	0.00791939	0.0199215	-2.77878
MYH9	46.0195	146.178	2.65538	0.00821506	0.0199215	-2.81026
DDIT4	64.4101	106.565	2.52578	0.011901	0.0285037	-3.12695
UGP2	-3.17367	15.5283	-2.48645	0.0132797	0.0310394	-3.22003
NR3C1	-1.733	3.77509	-2.47647	0.0136511	0.0315275	-3.24341
EXT1	3.85066	9.51334	2.42509	0.0157141	0.035865	-3.3624
WSB1	8.03233	15.6182	2.411	0.0163259	0.0368281	-3.3946
TPD52	4.35547	9.82171	2.37115	0.0181711	0.0405194	-3.48469
HDLBP	11.4614	45.7425	2.36562	0.018441	0.040654	-3.49708
CDKN1B	8.5054	24.0949	2.27331	0.0234983	0.0512211	-3.69969
BGN	119.401	179.988	2.26491	0.024013	0.0517613	-3.71772
NDRG1	40.6516	70.752	2.25681	0.0245193	0.052272	-3.73507
SLC2A1	54.9127	110.661	2.17864	0.0298987	0.0623693	-3.8993
DDIT3	7.95325	19.6653	2.1208	0.0345083	0.0712178	-4.01718
EFNA1	35.8584	49.321	2.11649	0.0348747	0.0712178	-4.02583
MXI1	-2.24634	7.42773	-2.10432	0.0359282	0.072605	-4.05019
EFNA3	2.48439	3.61385	2.10004	0.0363047	0.0726095	-4.05872
CCNG2	6.42874	12.491	2.09562	0.0366982	0.0726475	-4.06753
VEGFA	11.9659	21.2592	2.04685	0.0412775	0.0808873	-4.16335
ALDOC	5.31556	12.4017	2.0003	0.0460942	0.0894228	-4.25278
