# Supplementary material for: A Robust Hypoxia Risk Score Predicts the Clinical Outcomes and Tumor Microenvironment Immune Characters in Bladder Cancer
Source: Front Immunol. 2021 Aug 13;12:725223. doi: 10.3389/fimmu.2021.725223 (PMC8415032; doi:10.3389/fimmu.2021.725223)
Supplement: Supplementary file 16 [file Table_3.xlsx]

## Sheet: Table S2 The coefficients of 16
The coefficients of 16 optimal candidate genes included into the hypoxia risk score algorithm
Gene	Coef	HR	Low CI	Upp CI
CASP6	-0.133147	0.772958	0.644173	0.92749
ANKZF1	-0.0986837	0.777659	0.651992	0.927548
SDC4	-0.0604807	0.754691	0.595273	0.956803
CCNG2	-0.0544276	0.782201	0.621363	0.984672
HS3ST1	-0.0491639	0.812782	0.664208	0.994591
VEGFA	-0.0215315	0.77917	0.644528	0.941938
WISP2	0.00862342	1.15311	1.01391	1.31143
SLC2A3	0.0229906	1.30254	1.15882	1.4641
HEXA	0.0431859	1.28075	1.09177	1.50244
STC1	0.0594234	1.12716	1.01235	1.255
GAPDH	0.0822605	1.1668	1.00846	1.35
SRPX	0.0901126	1.23837	1.11335	1.37743
HDLBP	0.121624	1.39315	1.2057	1.60974
AKAP12	0.132675	1.237	1.05886	1.44512
SLC2A1	0.156225	1.14919	1.00613	1.31259
GALK1	0.211365	1.27794	1.12806	1.44773
